# Supplementary material for: Comprehensive Evaluation of Nuclear Factor-κΒ Expression Patterns in Non-Small Cell Lung Cancer
Source: PLoS One. 2015 Jul 6;10(7):e0132527. doi: 10.1371/journal.pone.0132527 (PMC4493092; doi:10.1371/journal.pone.0132527)
Supplement: S1 Table — (XLSX) [file pone.0132527.s001.xlsx]

## Sheet: data
					TNM6 stage					tumor NF-κΒ scores				stroma NF-κΒ scores				overall NF-κΒ scores
patient code	sex	age	his	dif	t	n	m	tnm6	inflamation	RelA	RelB	P50	P100/P52	RelA	RelB	P50	P100/P52	RelA	RelB	P50	P100/P52
08-3419 Β4	0	76	1	1	3	0	0	4	0	3	10	10	4	2	2	6	4	2.5	6	8	4
05-6739 Δ	0	50	2	1	2	0	0	2	0	2	10	5	3	8	4	10	2	5	7	7.5	2.5
06-530 Γ4	0	60	2	1	2	0	0	2	0	4	8	5	7	10	4	8	8	7	6	6.5	7.5
07-9815 Β1	0	56	2	1	3	0	0	4	0	7	4	6	4	10	2	4	4	8.5	3	5	4
08-7873 Β2	0	54	2	1	2	0	0	2	0	4	3	5	6	2	6	4	3	3	4.5	4.5	4.5
05-5359 A	0	65	2	1	1	0	0	1	0	4	12	0	3	4	2	8	8	4	7	4	5.5
08-6996 Β4	0	66	2	1	4	0	0	6	0	5	3	5	6	12	6	8	3	8.5	4.5	6.5	4.5
07-12818 Β2	1	63	2	1.5	4	0	0	6	0	4	10	4	0	6	0	4	2	5	5	4	1
06-9009 Α4	0	66	2	1.5	1	0	0	1	0	3	10	3	0	0	10	3	8	1.5	10	3	4
04-2478 Α3	1	60	2	2	2	0	0	2	0	4	8	3	6	10	4	3	8	7	6	3	7
05-5619 B	0	68	2	2	1	0	0	1	0	4	8	0	3	6	2	10	4	5	5	5	3.5
04-5347 Α1	0	63	2	2	2	0	0	2	0	4	10	2	7	0	2	8	2	2	6	5	4.5
07-5423 Α4	0	63	2	2	2	0	0	2	0	0	6	8	7	0	0	2	2	0	3	5	4.5
03-6706	0	69	2	2	2	0	0	2	0	4	12	4	6	8	0	6	3	6	6	5	4.5
04-2276 Β2	0	62	2	2	2	0	0	2	0	4	8	0	5	8	4	10	0	6	6	5	2.5
08-6683 B3	0	69	2	2	1	0	0	1	0	6	12	2	10	6	3	8	0	6	7.5	5	5
00-1948 δ	0	55	3	1	2	0	0	2	0	4	10	8	3	4	2	3	0	4	6	5.5	1.5
06-7793 Β1	0	62	3	1	1	0	0	1	0	3	6	10	6	10	3	3	2	6.5	4.5	6.5	4
07-1762 Β3	0	81	3	1	2	0	0	2	0	4	10	6	3	6	4	10	3	5	7	8	3
05-2132 Α1	0	77	3	1.5	2	0	0	2	1	5	6	4	6	10	2	3	0	7.5	4	3.5	3
04-9917 Δ3	0	64	3	1.5	1	0	0	1	1	5	5	12	5	10	6	8	0	7.5	5.5	10	2.5
04-1563 Α4	0	69	3	1.5	2	0	0	2	1	3	8	7	0	8	4	6	0	5.5	6	6.5	0
04-1579 E4	0	66	3	1.5	2	0	0	3	1	4	12	6	7	6	4	8	0	5	8	7	3.5
04-1817 Δ4	0	59	3	1.5	2	0	0	3	1	7	12	10	5	10	8	12	15	8.5	10	11	10
04-1831 ΣΤ2	0	70	3	1.5	2	0	0	3	1	5	10	0	2	3	2	3	5	4	6	1.5	3.5
07-1620 Β4	0	77	3	1.5	4	0	0	6	1	5	12	2	5	2	2	10	0	3.5	7	6	2.5
05-9283 Β2	0	63	3	2	1	0	0	1	1	4	5	3	5	0	3	8	3	2	4	5.5	4
07-6879 A1	0	79	3	2	3	0	0	4	1	4	4	7	8	4	2	8	0	4	3	7.5	4
05-5762 Β4	1	67	3	2	2	0	0	2	1	4	12	5	6	6	3	12	8	5	7.5	8.5	7
06-871 Β4	0	74	3	2	4	0	0	6	1	6	8	3	5	10	2	10	0	8	5	6.5	2.5
08-3745 B2	0	63	3	2	2	0	0	2	1	7	8	4	5	10	6	4	0	8.5	7	4	2.5
05-13422 Β4	0	73	3	2	2	0	0	2	1	10	10	8	4	6	8	3	0	8	9	5.5	2
05-4705 Α4	0	54	3	2	2	0	0	2	1	2	14	2	6	12	4	2	3	7	9	2	4.5
06-106 Β1	0	55	3	2	2	0	0	2	1	4	10	5	5	8	3	2	3	6	6.5	3.5	4
07-8618 Β1	0	73	3	2	2	0	0	2	2	7	0	5	7	6	2	5	5	6.5	1	5	6
05-7291 Β4	0	64	3	2.5	2	0	0	2	2	6	7	6	7	4	8	4	4	5	7.5	5	5.5
05-7369 Β6	0	47	4	0	2	0	0	2	2	6	14	8	7	6	8	3	8	6	11	5.5	7.5
08-6093 B5	1	54	4	1	2	0	0	2	2	10	7	4	7	8	8	15	6	9	7.5	9.5	6.5
08-7010 B	0	80	2	1	1	1	0	3	2	12	14	5	12	10	4	3	0	11	9	4	6
05-6351 α	1	73	2	1.5	2	1	0	4	2	7	8	4	7	8	4	3	4	7.5	6	3.5	5.5
07-4058 Γ2	0	72	2	1.5	2	1	0	4	2	7	12	10	5	8	0	5	10	7.5	6	7.5	7.5
07-4563 Β1	0	51	2	1.5	2	1	0	4	2	7	12	8	12	12	0	3	4	9.5	6	5.5	8
07-9643 Β1	1	46	2	1.5	4	1	0	6	2	5	0	7	3	4	8	15	3	4.5	4	11	3
04-6862 Δ2	0	65	2	2	2	1	0	4	2	7	14	5	3	10	2	3	3	8.5	8	4	3
08-6126 B	0	72	2	2	2	1	0	4	2	7	10	5	3	8	2	10	3	7.5	6	7.5	3
07-10882 A4	0	67	2	2	2	1	0	4	2	10	14	7	2	6	3	18	4	8	8.5	12.5	3
07-9512 Β2	0	59	2	2	1	1	0	3	2	7	12	10	4	12	6	8	2	9.5	9	9	3
07-5748 Β4	0	69	2	2	2	1	0	4	2	6	14	3	4	12	2	4	3	9	8	3.5	3.5
01-2151 γ3	0	74	2	3	2	1	0	4	2	7	12	12	2	8	0	4	6	7.5	6	8	4
07-9819 B1	0	60	2	3	1	1	0	3	2	4	4	8	5	2	10	3	5	3	7	5.5	5
04-9997 Α6	0	66	3	1	4	1	0	6	2	7	14	4	6	8	3	10	2	7.5	8.5	7	4
05-3365 Α4	0	48	3	1	1	1	0	3	2	7	5	3	18	4	6	4	12	5.5	5.5	3.5	15
05-841 Β1	0	68	3	1	2	1	0	4	2	10	10	6	8	4	0	8	5	7	5	7	6.5
05-8940 Β4	1	56	3	1.5	2	1	0	4	2	7	10	8	6	2	3	3	0	4.5	6.5	5.5	3
06-7254 Γ	0	70	3	1.5	3	1	0	5	2	12	4	14	8	4	0	8	4	8	2	11	6
07-2767 Α6	0	69	3	1.5	2	1	0	4	2	7	12	12	5	4	0	8	3	5.5	6	10	4
06-12626 Γ2	0	68	3	2	1	1	0	3	2	5	8	6	2	2	3	2	4	3.5	5.5	4	3
06-6069 Επ3	0	62	3	2	2	1	0	4	2	5	12	4	4	4	0	2	3	4.5	6	3	3.5
07-7219 B1	0	58	3	2	2	1	0	4	2	7	14	3	6	5	2	8	2	6	8	5.5	4
07-7234 B2	0	69	3	2	1	1	0	3	2	6	0	8	5	8	6	12	3	7	3	10	4
03-3163 E	0	69	3	2	2	1	0	4	2	7	12	4	6	6	4	4	3	6.5	8	4	4.5
04-10318 B7	0	60	3	2	2	1	0	4	2	7	14	6	8	12	4	18	0	9.5	9	12	4
05-10242 Β7	0	60	3	2	3	1	0	5	2	7	8	2	2	5	0	4	2	6	4	3	2
07-2431 Α1	0	67	3	2	2	1	0	4	2	5	14	8	4	3	4	2	4	4	9	5	4
08-36 A2	0	59	3	2	3	1	0	5	2	6	5	4	3	6	10	8	10	6	7.5	6	6.5
07-10604 B4	0	69	3	2.5	2	1	0	4	2	7	12	10	6	5	4	4	2	6	8	7	4
05-7167 Β	0	54	4	0	2	1	0	4	2	6	12	5	7	10	8	6	4	8	10	5.5	5.5
07-9801 Β3	0	65	2	1	2	2	0	5	2	10	12	5	5	10	2	18	0	10	7	11.5	2.5
05-4831 Α1	0	84	2	1.5	3	2	0	5	2	6	3	8	5	4	0	2	0	5	1.5	5	2.5
05-4830 Α3	0	84	2	1.5	3	2	0	5	2	4	6	10	0	12	0	0	10	8	3	5	5
07-5153 Α5	0	66	2	1.5	4	2	0	6	2	5	10	10	0	6	0	4	0	5.5	5	7	0
07-6013 Α4	1	55	2	2.5	2	2	0	5	2	5	4	5	2	3	0	6	3	4	2	5.5	2.5
05-12220 Β1	0	63	2	2.5	2	2	0	5	2	7	10	4	4	8	4	4	3	7.5	7	4	3.5
04-7876 A6	0	68	3	1	2	2	0	5	2	7	5	8	5	4	2	8	3	5.5	3.5	8	4
06-2969 Α1	0	73	3	1	3	2	0	5	2	5	10	2	4	4	8	8	18	4.5	9	5	11
07-8243 B4	0	69	3	2	2	2	0	5	2	7	14	0	6	12	2	3	3	9.5	8	1.5	4.5
06-7586 Α6	0	70	3	3	2	2	0	5	2	7	8	3	5	10	4	2	0	8.5	6	2.5	2.5
